# Supplementary material for: Influence of Gender on Transcatheter Aortic Valve Implantation: A Systematic Review and Meta-Analysis
Source: Rev Cardiovasc Med. 2023 Apr 18;24(4):116. doi: 10.31083/j.rcm2404116 (PMC11273049; doi:10.31083/j.rcm2404116)
Supplement: Supplementary file 1 [file 2153-8174-24-4-116-s1.zip]

Archive with 30 entries (30 files):
- Funnel plot of bleeding.png
- Funnel plot of conversion to open heart surgery.png
- Funnel plot of one-year mortality.png
- Funnel plot of PVL.png
- Funnel plot of stroke.png
- Funnel plot of thirty-day mortality.png
- Funnel plot of vascular complication.png
- meta regression of bleeding.jpg
- meta regression of one-year mortality.jpg
- meta regression of PVL.jpg
- PRISMA_2020_checklist.pdf
- publication bias of bleeding.jpg
- publication bias of conversion to open surgery.jpg
- publication bias of one-year mortality.jpg
- publication bias of PVL.jpg
- publication bias of stroke.jpg
- publication bias of thirty-day mortality.jpg
- publication bias of vascular complication.jpg
- search strategy.doc
- sensitivity analysis of atrial fibrillation.tif
- sensitivity analysis of bleeding.tif
- sensitivity analysis of one-year mortality.tif
- sensitivity analysis of PVL.tif
- sensitivity analysis of stroke.tif
- sensitivity analysis of thirty-day mortality.tif
- sensitivity analysis of vascular complication.tif
- Subgroup analysis of DM (1-year mortality).png
- subgroup analysis of HT in 1-year mortality.png
- subgroup analysis of HT in 30-day mortality.png
- subgroup analysis of PAD in PVL.png
